# Supplementary material for: Systematic Review and Meta-Analysis of Integrated Studies on Salmonella and Campylobacter Prevalence, Serovar, and Phenotyping and Genetic of Antimicrobial Resistance in the Middle East—A One Health Perspective
Source: Antibiotics (Basel). 2022 Apr 19;11(5):536. doi: 10.3390/antibiotics11050536 (PMC9137557; doi:10.3390/antibiotics11050536)
Supplement: Supplementary file 1 [file antibiotics-11-00536-s001.zip]

Archive with 5 entries (5 files):
- Supplementary Table S1. The search strategy used for each database.pdf
- Supplementary Table S2. Overview of the selected studies.pdf
- Supplementary Table S3. Summary of the selected studies showing the country and pathogens together.pdf
- Supplementary Table S4.  Phenotypic resistance to antibiotics for all isolated serovars.xlsx
- Supplementary Table S5. a, b, and c, genotypic resistance to antibiotics for all isolated serovars.xlsx
