# Supplementary material for: Systematic Review and Meta-Analysis of Integrated Studies on Salmonella and Campylobacter Prevalence, Serovar, and Phenotyping and Genetic of Antimicrobial Resistance in the Middle East—A One Health Perspective
Source: Antibiotics (Basel). 2022 Apr 19;11(5):536. doi: 10.3390/antibiotics11050536 (PMC9137557; doi:10.3390/antibiotics11050536)
Supplement: Supplementary file 1 [file antibiotics-11-00536-s001.zip › Supplementary Table S4. Phenotypic resistance to antibiotics for all isolated serovars.xlsx]

## Sheet: Sheet1
	Nontyphoidal Salmonella
	No. of resistance isolates from Human sources	No. of isolates from Human sources	resistance ratio among isolates from Human sources	No. of resistance isolates from Animal sources	No. of isolates from Animal sources	resistance ratio among isolates from animal sources	Relative Risk	95% CI	Heterogeneity
Amoxicillin–Clavulanic acid	53	126	42%	62	88	70%	1.09	[1.01;1.18]	(I² = 34%, r² =< 0,000)
Amoxicillin	50	70	71%	64	70	91%	4.02	[0.16 ; 103.61]	(I² = 83%, r² = 4,6834)
Ampicillin	97	186	52%	96	139	69%	1.10	[0.92; 1.31]	(I² = 25%, r² = 0,0111)
Azithromycin	32	75	43%	2	22	9%	0.21	[0.06; 0.82]	NA
Cefotaxime	45	145	31%	58	92	63%	3	[0.23; 39.38]	(I² = 73%, r² = 2,7125)
Ceftriaxone	2	231	1%	9	131	7%	4.33	[0.93; 20.26]	(I² = 0%, r² =0)
Chloramphenicol	42	281	15%	21	181	12%	1.29	[0.86;1.96]	(I² = 18%, r² =< 0,001)
Ciprofloxacin	26	281	9%	30	181	17%	1.36	[0.73; 2.51]	(I² = 0%, r² = 0,0811)
Erythromycin	57	57	100%	52	52	100%	1	[0-96; 1.04]	(I² = 0%, r² = 0)
Imipenem	3	194	2%	0	108	0%	0.45	[0.05; 4.02]	(I² = 0%, r² =<0)
Streptomycin	50	126	40%	38	88	43%	1.09	[0.80; 1.49]	(I² = 28%, r² = 0,0234)
Tetracycline	142	231	62%	66	131	50%	0.79	[0.59; 1.06]	(I² = 55%, r² = 0,0440)
Trimethoprim-sulfamethoxazole	67	281	24%	15	181	8%	0.57	[0.18; 1.80]	(I² = 77%, r² = 1,4708)
	Campylobacter jejuni
	No. of resistance isolates from Human sources	No. of isolates from Human sources	resistance ratio among isolates from Human sources	No. of resistance isolates from Animal sources	No. of isolates from Animal sources	resistance ratio among isolates from animal sources	Relative Risk	95%CI	Heterogeneity
Amoxicillin–Clavulanic acid	283	416	68%	56	173	32%	0.79	[0.67; 0.95]	(I² = 53%, r² =< 0,000)
Amoxicillin	297	297	100%	52	52	100%	1	[0.96 ; 1.04]	(I² = 0%, r² = 0)
Ampicillin	466	579	81%	142	223	64%	1	[0.97; 1.03]	(I² = 11%, r² =< 0,001)
Azithromycin	261	297	88%	52	52	100%	1.13	[1.04; 1.24]	(I² = 78%, r² = 0,033)
Chloramphenicol	258	316	82%	50	73	69%	1.01	[0.89; 1.14]	(I² = 0%, r² = 0)
Ciprofloxacin	460	627	73%	187	265	71%	0.92	[0.84; 1.01]	(I² = 0%, r² = 0,0020)
Erythromycin	393	608	65%	92	244	38%	1	[0.97; 1.03]	(I² = 0%, r² =< 0,0001)
Naladixic acid	558	627	89%	201	265	76%	0.89	[0.77; 1.02]	(I² = 69%, r² =0,0230)
Streptomycin	213	544	39%	50	235	21%	1.02	[0.83; 1.26]	(I² = 0%, r² = 0)
Tetracycline	248	330	75%	119	213	56%	0.94	[0.84; 1.05]	(I² = 38%, r² = 0,0056)
Trimethoprim-sulfamethoxazole	371	399	93%	85	103	83%	1.01	[0.97; 1.04]	(I² = 0%, r² = 0)
	Salmonella Heidelberg
	No. of resistance isolates from Human sources	No. of isolates from Human sources	resistance ratio among isolates from Human sources	No. of resistance isolates from Animal sources	No. of isolates from Animal sources	resistance ratio among isolates from animal sources	Relative Risk	95%CI	Heterogeneity
Amoxicillin–Clavulanic acid	16	24	67%	6	9	67%	1	[0.58; 1.72]	NA
Ampicillin	24	24	100%	8	9	89%	0.89	[0.72; 1.11]	NA
Ceftriaxone	22	24	92%	7	9	78%	0.85	[0.59; 1.23]	NA
Ciprofloxacin	5	24	21%	2	9	22%	1.07	[0.25; 4.55]	NA
Imipenem	18	24	75%	6	9	67%	0.89	[0.53; 1.49]	NA
Streptomycin	10	24	42%	5	9	56%	1.33	[0.63; 2.83]	NA
Tetracycline	9	24	38%	4	9	44%	1.19	[0.48; 2.90]	NA
Trimethoprim-sulfamethoxazole	12	24	50%	7	9	78%	1.56	[0.91; 2.65]	NA
	Salmonella Enteritidis
	No. of resistance isolates from Human sources	No. of isolates from Human sources	resistance ratio among isolates from Human sources	No. of resistance isolates from Animal sources	No. of isolates from Animal sources	resistance ratio among isolates from animal sources	Relative Risk	95%CI	Heterogeneity
Amoxicillin–Clavulanic acid	5	82	6%	7	87	8%	0.86	[0.17; 4.22]	(I² = 0%, r² =< 0,000)
Amoxicillin	0	195	0%	8	36	22%	91,05	5.37; 1543.25]	NA
Ampicillin	31	340	9%	26	137	19%	2.37	0.41; 13.87]	(I² = 72%, r² = 3,1086)
Cefotaxime	1	237	0%	1	78	1%	1	[0.06;15.47]	NA
Ceftriaxone	14	322	4%	2	130	2%	0.65	[0.13; 3.11]	(I² = 0%, r² = 0)
Chloramphenicol	105	340	31%	46	137	34%	1.43	[0.79; 2.58]	(I² = 42%, r² = 0,1714)
Ciprofloxacin	126	295	43%	11	94	12%	0.45	[0.26; 076]	(I² = 4%, r² =< 0,0001)
Imipenem	0	82	0%	5	87	6%	NA	NA	NA
Streptomycin	28	127	22%	36	94	38%	1.54	[1.07; 2.21]	(I² = 0%, r² = 0)
Tetracycline	18	85	21%	10	52	19%	1.22	[0.58; 2.55]	(I² = 0%, r² = 0)
Trimethoprim-sulfamethoxazole	40	295	14%	41	94	44%	1.53	[0.35; 6.64]	(I² = 88%, r² =< 1,6285)
	Campylobacter coli
	No. of resistance isolates from Human sources	No. of isolates from Human sources	resistance ratio among isolates from Human sources	No. of resistance isolates from Animal sources	No. of isolates from Animal sources	resistance ratio among isolates from animal sources	Relative Risk	95%CI	Heterogeneity
Amoxicillin–Clavulanic acid	58	63	92%	0	4	0%	0.12	[0.01; 1.65]	NA
Amoxicillin	63	63	100%	4	4	100%	1	[0.72 ; 1.39]	NA
Ampicillin	63	63	100%	4	4	100%	1	[0.72 ; 1.39]	NA
Azithromycin	51	63	81%	4	4	100%	1.23	[1.09; 1.39]	NA
Chloramphenicol	46	63	73%	0	4	0%	0.15	[0.01; 2.08]	NA
Ciprofloxacin	46	69	67%	12	19	63%	0.67	[0.25; 1.79]	(I² = 23%, r² = 0,2730)
Erythromycin	67	69	97%	9	19	47%	0.81	[0.43; 1.51]	(I² = 49%, r² = 0,1179)
Naladixic acid	60	69	87%	17	19	90%	1.02	[0.77; 1.35]	(I² = 86%, r² = 0,0230)
Streptomycin	44	69	64%	5	19	26%	0.66	[0.16; 2.66]	(I² = 68%, r² = 0,7252)
Tetracycline	5	6	83%	11	15	73%	0.88	[0.55; 1.41]	NA
Trimethoprim-sulfamethoxazole	63	63	100%	4	4	100%	1	[0.72; 1.39]	NA
	Salmonella typhimurium
	No. of resistance isolates from Human sources	No. of isolates from Human sources	resistance ratio among isolates from Human sources	No. of resistance isolates from Animal sources	No. of isolates from Animal sources	resistance ratio among isolates from animal sources	Relative Risk	95%CI	Heterogeneity
Ampicillin	15	49	31%	20	41	49%	1.59	[0.94; 2.69]	NA
Ceftriaxone	0	49	0%	0	49	0%	0	0	NA
Chloramphenicol	14	49	29%	19	41	46%	1.62	[0.93; 2.82]	NA
Streptomycin	18	49	37%	28	41	68%	1.86	[1.22; 2.84]	NA
Tetracycline	11	49	23%	13	41	32%	1.41	[0.71; 2.81]	NA
	Salmonella Infantis
	No. of resistance isolates from Human sources	No. of isolates from Human sources	resistance ratio among isolates from Human sources	No. of resistance isolates from Animal sources	No. of isolates from Animal sources	resistance ratio among isolates from animal sources	Relative Risk	95%CI	Heterogeneity
Ampicillin	2	11	18%	1	11	18%	.0.50	[0.05; 4.75]	NA
Ceftriaxone	0	11	0%	1	11	9%	3	[0.14; 66.23]	NA
Chloramphenicol	8	11	73%	3	11	27%	0.37	[0.13; 1.05]	NA
Streptomycin	10	11	91%	7	11	64%	0.70	[0.43; 1.14]	NA
Tetracycline	10	11	91%	8	11	73%	0.80	[0.53; 1.20]	NA
