# Supplementary material for: Systematic Review and Meta-Analysis of Integrated Studies on Salmonella and Campylobacter Prevalence, Serovar, and Phenotyping and Genetic of Antimicrobial Resistance in the Middle East—A One Health Perspective
Source: Antibiotics (Basel). 2022 Apr 19;11(5):536. doi: 10.3390/antibiotics11050536 (PMC9137557; doi:10.3390/antibiotics11050536)
Supplement: Supplementary file 1 [file antibiotics-11-00536-s001.zip › Supplementary Table S5. a, b, and c, genotypic resistance to antibiotics for all isolated serovars.xlsx]

## Sheet: Sheet1
		Table S5 b
		NTS
AMR gen	study id	pathogen	Human Source	Human Isolates	Human Prevelance rate	Animal/ Food Source	Animal/ Food Isolates	Animal/ Food prevelance rate	Relative Risk	95% CI
bla AMPc	Besharati et al. 2020	NTS	75	1	0.0133333	22	0	0	1.12	[0.05; 26.52}
AAC(6')-Ib	Youssef et al. 2021	NTS	50	8	0.16	50	11	0.22	1.38	[0.6; 3.13]
bla CTXM-1	Youssef et al. 2021	NTS	50	8	0.16	50	11	0.22	1.38	[0.6; 3.13]
bla SHV	Youssef et al. 2021	NTS	50	8	0.16	50	11	0.22	1.38	[0.60; 3.13]
blaTEM	Youssef et al. 2021, and Besharati et al. 2020	NTS	125	12	0.096	72	11	0.152778	1.25	[0.57; 2.75]
class1integrons.	Besharati et al. 2020	NTS	75	38	0.506667	22	9	0.409091	0.81	[0.47; 1.40]
class 2 integrons	Besharati et al. 2020	NTS	75	22	0.293333	22	6	0.272727	0.93	[0.43; 2]
		Table S5 a
		C. jejuni
AMR gen	study id	pathogen	Human Source	Human Isolates	Human Prevelance rate	Animal/ Food Source	Animal/ Food Isolates	Animal/ Food prevelance rate	Relative Risk	95% CI
bla OXA-61	Divsalar et al. 2019	C. jejuni	80	42	0.525	20	7	0.35	0.67	[0.35; 1.25]
class1integrons	AbdEl-Aziz et al. 2020	C. jejuni	148	142	0.959459	20	20	1	1.04	[1.01; 1.08]
cme B	Divsalar et al. 2019	C. jejuni	80	41	0.5125	20	7	0.35	0.68	[0.36; 1.29]
tet A	Divsalar et al. 2019	C. jejuni	80	17	0.2125	20	6	0.3	1.41	[0.64; 3.11]
tet O	Divsalar et al. 2019 and Ghoneim et al. 2020	C. jejuni	84	71	0.845238	22	17	0.772727	0.92	[0.73; 1.16]
		Table S5 c
		Salmonella Heidelberg
AMR gen	study id	pathogen	Human Source	Human Isolates	Human Prevelance rate	Animal/ Food Source	Animal/ Food Isolates	Animal/ Food prevelance rate	Relative Risk	95% CI
bla AMPc	Elhariri et al. 2020	S. H	24	12	0.5	9	1	0.111111	0.22	[0.03; 1.47]
bla CMY-2	Elhariri et al. 2020	S. H	24	9	0.375	9	1	0.111111	0.3	[0.04; 2.02]
bla OXA	Elhariri et al. 2020	S. H	24	5	0.208333	9	1	0.111111	0.53	[0.07; 3.96]
bla SHV	Elhariri et al. 2020	S. H	24	6	0.25	9	1	0.111111	0.44	[0.06; 3.20]
blaTEM	Elhariri et al. 2020	S. H	24	7	0.291667	9	1	0.111111	0.38	[0.05; 2.68]
ESBL	Elhariri et al. 2020	S. H	24	16	0.666667	9	5	0.555556	0.83	[0.44; 1.6]
